# Supplementary material for: Aryl hydrocarbon receptor utilises cellular zinc signals to maintain the gut epithelial barrier
Source: Nat Commun. 2023 Sep 5;14:5431. doi: 10.1038/s41467-023-41168-y (PMC10480478; doi:10.1038/s41467-023-41168-y)
Supplement: Supplementary file 4 — Source Data [file 41467_2023_41168_MOESM4_ESM.xlsx]

## Sheet: Excel Table S1 (Figures 1B)
Excel Table S1. Raw data,Mean value and p-values for Figures 1B.
1.Raw data
Days	Zinc5+ddH2O								Days	Zinc5+I3C								Days	Zinc35+ddH2O								Days	Zinc35+I3C								Days	Zinc100+ddH2O								Days	Zinc100+I3C
0	0	0	0	0	0	0	0		0	0	0	0	0	0	0	0		0	0	0	0	0	0	0	0		0	0	0	0	0	0	0	0		0	0	0	0	0	0	0	0		0	0	0	0	0
1	0	0	0	0	0	0	0		1	0	0	0	0	0	0	0		1	0	0	0	0	0	0	0		1	0	0	0	0	0	0	0		1	0	0	0	0	0	0	0		1	0	0	0	0
2	0	0	0	0	0	0	0		2	0	0	0	0	0	0	0		2	0	0	0	0	0	0	0		2	0	0	0	0	0	0	0		2	0	0	0	0	0	0	0		2	0	0	0	0
3	0	0	0	0	0	0	0		3	0	0	0	0	0	0	0		3	0	0	0	0	0	0	0		3	0	0	0	0	0	0	0		3	0	0	0	0	0	0	0		3	0	0	0	0
4	0	0	0	0	0	0	0		4	0	0	0	0	0	0	0		4	0	0	0	0	0	0	0		4	0	0	0	0	0	0	0		4	0	0	0	0	0	0	0		4	0	0	0	0
5	0	0	0	0	0	0	0		5	0	0	0	0	0	0	0		5	0	0	0	0	0	0	0		5	0	0	0	0	0	0	0		5	0	0	0	0	0	0	0		5	0	0	0	0
6	0	0	0	0	0	0	0		6	0	0	0	0	0	0	0		6	0	0	0	0	0	0	0		6	0	0	0	0	0	0	0		6	0	0	0	0	0	0	0		6	0	0	0	0
7	0	0	0	0	0	0	0		7	0	0	0	0	0	0	0		7	0	0	0	0	0	0	0		7	0	0	0	0	0	0	0		7	0	0	0	0	0	0	0		7	0	0	0	0
8	0	0	2	0	3	3	0		8	2	0	0	0	0	2	0		8	0	0	2	6	0	0	0		8	0	0	0	0	0	0	0		8	0	0	0	1	0	0	0		8	0	0	0	0
9	3	8	8	8	5	8	8		9	4	5	5	4	4	2	8		9	0	2	3	2	0	2	2		9	0	0	2	0	0	2	0		9	3	3	0	2	2	0	0		9	0	0	1	3
10	5	6	8	8	5	8	8		10	8	8	8	4	8	5	8		10	6	2	3	6	3	3	3		10	0	2	2	0	2	3	0		10	5	4	4	0	0	0	0		10	1	0	2	0
11	8	8	8	8	8	8	8		11	8	8	8	8	8	8	8		11	6	2	6	3	3	5	3		11	0	4	0	3	2	3	0		11	8	4	4	3	3	0	0		11	1	0	2	0
2.Mean value and SEM value of each group
	Zinc5+ddH2O			Zinc5+I3C			Zinc35+ddH2O			Zinc35+I3C			Zinc100+ddH2O			Zinc100+I3C
Days	Mean	SEM	N	Mean	SEM	N	Mean	SEM	N	Mean	SEM	N	Mean	SEM	N	Mean	SEM	N
0	0	0	7	0	0	7	0	0	7	0	0	7	0	0	7	0	0	6
1	0	0	7	0	0	7	0	0	7	0	0	7	0	0	7	0	0	6
2	0	0	7	0	0	7	0	0	7	0	0	7	0	0	7	0	0	6
3	0	0	7	0	0	7	0	0	7	0	0	7	0	0	7	0	0	6
4	0	0	7	0	0	7	0	0	7	0	0	7	0	0	7	0	0	6
5	0	0	7	0	0	7	0	0	7	0	0	7	0	0	7	0	0	6
6	0	0	7	0	0	7	0	0	7	0	0	7	0	0	7	0	0	6
7	0	0	7	0	0	7	0	0	7	0	0	7	0	0	7	0	0	6
8	1.14286	0.553283	7	0.571429	0.368856	7	1.14286	0.857143	7	0	0	7	0.142857	0.142857	7	0	0	6
9	6.85714	0.769309	7	4.57143	0.685119	7	1.57143	0.428571	7	0.571429	0.368856	7	1.42857	0.528121	7	0.666667	0.494413	6
10	6.85714	0.553283	7	7	0.654654	7	3.71429	0.606092	7	1.28571	0.473804	7	1.85714	0.884485	7	0.5	0.341565	6
11	8	0	7	8	0	7	4	0.617213	7	1.71429	0.644179	7	3.14286	1.03345	7	0.5	0.341565	6
3.Tukey's multiple comparisons test of each group
	Mean Diff.	95.00% CI of diff.	Significant?	Summary	Adjusted P Value
Zinc5+ddH2O vs. Zinc5+I3C	0.2262	-0.1479 to 0.6003	No	ns	0.512
Zinc5+ddH2O vs. Zinc35+ddH2O	1.036	0.6616 to 1.410	Yes	****	<0.0001
Zinc5+ddH2O vs. Zinc35+I3C	1.607	1.233 to 1.981	Yes	****	<0.0001
Zinc5+ddH2O vs. Zinc100+ddH2O	1.357	0.9830 to 1.731	Yes	****	<0.0001
Zinc5+ddH2O vs. Zinc100+I3C	1.766	1.377 to 2.155	Yes	****	<0.0001
Zinc5+I3C vs. Zinc35+ddH2O	0.8095	0.4354 to 1.184	Yes	****	<0.0001
Zinc5+I3C vs. Zinc35+I3C	1.381	1.007 to 1.755	Yes	****	<0.0001
Zinc5+I3C vs. Zinc100+ddH2O	1.131	0.7569 to 1.505	Yes	****	<0.0001
Zinc5+I3C vs. Zinc100+I3C	1.54	1.150 to 1.929	Yes	****	<0.0001
Zinc35+ddH2O vs. Zinc35+I3C	0.5714	0.1973 to 0.9455	Yes	***	0.0002
Zinc35+ddH2O vs. Zinc100+ddH2O	0.3214	-0.05267 to 0.6955	No	ns	0.1386
Zinc35+ddH2O vs. Zinc100+I3C	0.7302	0.3408 to 1.120	Yes	****	<0.0001
Zinc35+I3C vs. Zinc100+ddH2O	-0.25	-0.6241 to 0.1241	No	ns	0.3954
Zinc35+I3C vs. Zinc100+I3C	0.1587	-0.2306 to 0.5481	No	ns	0.8523
Zinc100+ddH2O vs. Zinc100+I3C	0.4087	0.01936 to 0.7981	Yes	*	0.0333
[truncated: 2 more columns]

## Sheet: Excel Table S2 (Figures 1C)
Excel Table S2. Raw data,Mean value and p-values for Figures 1C.
1.Raw data
Zn5+ddH2O	Zn5+I3C	Zn35+ddH2O	Zn35+I3C	Zn100+ddH2O	Zn100+I3C	Zn5+DSS+ddH2O	Zn5+DSS+I3C	Zn35+DSS+ddH2O	Zn35+DSS+I3C	Zn100+DSS+ddH2O	Zn100+DSS+I3C
7.3	7.1	6.7	7.3	7.3	7.4	4.7	5.1	5.2	6.3	5.3	5.8
6.8	7.2	7.7	7.5	6.7	7.2	4.4	4.5	5.5	6.6	5.5	5.8
6.2	6.9	7.5	6.6	6.9	6.5	4	5.1	5.3	6.8	5.8	5.9
7.2	7.2	7.2	7.7	7	6.7	4.9	4.7	5.8	6.8	5.6	6.8
7	7.4	6.8	7.4	7.6	7.2	5.1	5.3	5.3	6.1	5.3	7
7.1	7.3	7.9	6.4	6.6	7.2	5.1	5.2	5.5	5.7	5.3	6.7
6.6	6.4	6.4
2.Mean value and SEM value of each group
	Zn5+ddH2O	Zn5+I3C	Zn35+ddH2O	Zn35+I3C	Zn100+ddH2O	Zn100+I3C	Zn5+DSS+ddH2O	Zn5+DSS+I3C	Zn35+DSS+ddH2O	Zn35+DSS+I3C	Zn100+DSS+ddH2O	Zn100+DSS+I3C
Number of values	7	7	7	6	6	6	6	6	6	6	6	6
Minimum	6.2	6.4	6.4	6.4	6.6	6.5	4	4.5	5.2	5.7	5.3	5.8
Maximum	7.3	7.4	7.9	7.7	7.6	7.4	5.1	5.3	5.8	6.8	5.8	7
Range	1.1	1	1.5	1.3	1	0.9	1.1	0.8	0.6	1.1	0.5	1.2
Mean	6.886	7.071	7.171	7.15	7.017	7.033	4.7	4.983	5.433	6.383	5.467	6.333
Std. Deviation	0.3848	0.3352	0.5589	0.5244	0.3764	0.3502	0.4336	0.3125	0.216	0.4355	0.2066	0.5574
Std. Error of Mean	0.1455	0.1267	0.2112	0.2141	0.1537	0.143	0.177	0.1276	0.08819	0.1778	0.08433	0.2275
3.Tukey's multiple comparisons test of each group
	Mean Diff.	95.00% CI of diff.	Significant?	Summary	Adjusted P Value
Zn5+DSS+ddH2O vs. Zn5+DSS+I3C	-0.2833	-0.9541 to 0.3874	No	ns	0.7907
Zn5+DSS+ddH2O vs. Zn35+DSS+ddH2O	-0.7333	-1.404 to -0.06260	Yes	*	0.0257
Zn5+DSS+ddH2O vs. Zn35+DSS+I3C	-1.683	-2.354 to -1.013	Yes	****	<0.0001
Zn5+DSS+ddH2O vs. Zn100+DSS+ddH2O	-0.7667	-1.437 to -0.09593	Yes	*	0.0178
Zn5+DSS+ddH2O vs. Zn100+DSS+I3C	-1.633	-2.304 to -0.9626	Yes	****	<0.0001
Zn5+DSS+I3C vs. Zn35+DSS+ddH2O	-0.45	-1.121 to 0.2207	No	ns	0.3444
Zn5+DSS+I3C vs. Zn35+DSS+I3C	-1.4	-2.071 to -0.7293	Yes	****	<0.0001
Zn5+DSS+I3C vs. Zn100+DSS+ddH2O	-0.4833	-1.154 to 0.1874	No	ns	0.2711
Zn5+DSS+I3C vs. Zn100+DSS+I3C	-1.35	-2.021 to -0.6793	Yes	****	<0.0001
Zn35+DSS+ddH2O vs. Zn35+DSS+I3C	-0.95	-1.621 to -0.2793	Yes	**	0.0021
Zn35+DSS+ddH2O vs. Zn100+DSS+ddH2O	-0.03333	-0.7041 to 0.6374	No	ns	>0.9999
Zn35+DSS+ddH2O vs. Zn100+DSS+I3C	-0.9	-1.571 to -0.2293	Yes	**	0.0038
Zn35+DSS+I3C vs. Zn100+DSS+ddH2O	0.9167	0.2459 to 1.587	Yes	**	0.0031
Zn35+DSS+I3C vs. Zn100+DSS+I3C	0.05	-0.6207 to 0.7207	No	ns	>0.9999
Zn100+DSS+ddH2O vs. Zn100+DSS+I3C	-0.8667	-1.537 to -0.1959	Yes	**	0.0056
Zn35+ddH2O vs. Zn5+DSS+ddH2O	2.371	1.600 to 3.143	Yes	****	<0.0001
Zn35+ddH2O vs. Zn35+DSS+ddH2O	2.088	1.317 to 2.859	Yes	****	<0.0001
Zn35+ddH2O vs. Zn100+DSS+ddH2O	1.638	0.8669 to 2.409	Yes	****	<0.0001
Zn35+ddH2O vs. Zn5+DSS+I3C	0.6881	-0.08310 to 1.459	No	ns	0.1247
Zn35+ddH2O vs. Zn35+DSS+I3C	1.605	0.8336 to 2.376	Yes	****	<0.0001
Zn35+ddH2O vs. Zn100+DSS+I3C	0.7381	-0.03310 to 1.509	No	ns	0.0731
Zn100+ddH2O vs. Zn5+I3C	0.02143	-0.7498 to 0.7926	No	ns	>0.9999
Zn100+ddH2O vs. Zn35+I3C	0.1548	-0.6164 to 0.9260	No	ns	>0.9999
Zn100+ddH2O vs. Zn100+I3C	0.1381	-0.6331 to 0.9093	No	ns	>0.9999
Zn100+ddH2O vs. Zn5+DSS+ddH2O	2.471	1.700 to 3.243	Yes	****	<0.0001
Zn100+ddH2O vs. Zn35+DSS+ddH2O	2.188	1.417 to 2.959	Yes	****	<0.0001
Zn100+ddH2O vs. Zn100+DSS+ddH2O	1.738	0.9669 to 2.509	Yes	****	<0.0001
Zn100+ddH2O vs. Zn5+DSS+I3C	0.7881	0.01690 to 1.559	Yes	*	0.0409
Zn100+ddH2O vs. Zn35+DSS+I3C	1.705	0.9336 to 2.476	Yes	****	<0.0001
Zn100+ddH2O vs. Zn100+DSS+I3C	0.8381	0.06690 to 1.609	Yes	*	0.022
Zn5+I3C vs. Zn35+I3C	0.1333	-0.6670 to 0.9336	No	ns	>0.9999
Zn5+I3C vs. Zn100+I3C	0.1167	-0.6836 to 0.9170	No	ns	>0.9999
Zn5+I3C vs. Zn5+DSS+ddH2O	2.45	1.650 to 3.250	Yes	****	<0.0001
Zn5+I3C vs. Zn35+DSS+ddH2O	2.167	1.366 to 2.967	Yes	****	<0.0001
Zn5+I3C vs. Zn100+DSS+ddH2O	1.717	0.9164 to 2.517	Yes	****	<0.0001
Zn5+I3C vs. Zn5+DSS+I3C	0.7667	-0.03364 to 1.567	No	ns	0.0725
Zn5+I3C vs. Zn35+DSS+I3C	1.683	0.8830 to 2.484	Yes	****	<0.0001
Zn5+I3C vs. Zn100+DSS+I3C	0.8167	0.01636 to 1.617	Yes	*	0.0415
Zn35+I3C vs. Zn100+I3C	-0.01667	-0.8170 to 0.7836	No	ns	>0.9999
Zn35+I3C vs. Zn5+DSS+ddH2O	2.317	1.516 to 3.117	Yes	****	<0.0001
Zn35+I3C vs. Zn35+DSS+ddH2O	2.033	1.233 to 2.834	Yes	****	<0.0001
Zn35+I3C vs. Zn100+DSS+ddH2O	1.583	0.7830 to 2.384	Yes	****	<0.0001
Zn35+I3C vs. Zn5+DSS+I3C	0.6333	-0.1670 to 1.434	No	ns	0.2575
Zn35+I3C vs. Zn35+DSS+I3C	1.55	0.7497 to 2.350	Yes	****	<0.0001
Zn35+I3C vs. Zn100+DSS+I3C	0.6833	-0.1170 to 1.484	No	ns	0.167
Zn100+I3C vs. Zn5+DSS+ddH2O	2.333	1.533 to 3.134	Yes	****	<0.0001
Zn100+I3C vs. Zn35+DSS+ddH2O	2.05	1.250 to 2.850	Yes	****	<0.0001
Zn100+I3C vs. Zn100+DSS+ddH2O	1.6	0.7997 to 2.400	Yes	****	<0.0001
Zn100+I3C vs. Zn5+DSS+I3C	0.65	-0.1503 to 1.450	No	ns	0.2242
Zn100+I3C vs. Zn35+DSS+I3C	1.567	0.7664 to 2.367	Yes	****	<0.0001
Zn100+I3C vs. Zn100+DSS+I3C	0.7	-0.1003 to 1.500	No	ns	0.1429
Zn5+DSS+ddH2O vs. Zn35+DSS+ddH2O	-0.2833	-1.084 to 0.5170	No	ns	0.987
Zn5+DSS+ddH2O vs. Zn100+DSS+ddH2O	-0.7333	-1.534 to 0.06698	No	ns	0.1028
Zn5+DSS+ddH2O vs. Zn5+DSS+I3C	-1.683	-2.484 to -0.8830	Yes	****	<0.0001
Zn5+DSS+ddH2O vs. Zn35+DSS+I3C	-0.7667	-1.567 to 0.03364	No	ns	0.0725
Zn5+DSS+ddH2O vs. Zn100+DSS+I3C	-1.633	-2.434 to -0.8330	Yes	****	<0.0001
Zn35+DSS+ddH2O vs. Zn100+DSS+ddH2O	-0.45	-1.250 to 0.3503	No	ns	0.7497
Zn35+DSS+ddH2O vs. Zn5+DSS+I3C	-1.4	-2.200 to -0.5997	Yes	****	<0.0001
Zn35+DSS+ddH2O vs. Zn35+DSS+I3C	-0.4833	-1.284 to 0.3170	No	ns	0.6587
Zn35+DSS+ddH2O vs. Zn100+DSS+I3C	-1.35	-2.150 to -0.5497	Yes	****	<0.0001
Zn100+DSS+ddH2O vs. Zn5+DSS+I3C	-0.95	-1.750 to -0.1497	Yes	**	0.0078
Zn100+DSS+ddH2O vs. Zn35+DSS+I3C	-0.03333	-0.8336 to 0.7670	No	ns	>0.9999
Zn100+DSS+ddH2O vs. Zn100+DSS+I3C	-0.9	-1.700 to -0.09969	Yes	*	0.015
Zn5+DSS+I3C vs. Zn35+DSS+I3C	0.9167	0.1164 to 1.717	Yes	*	0.0121
Zn5+DSS+I3C vs. Zn100+DSS+I3C	0.05	-0.7503 to 0.8503	No	ns	>0.9999
Zn35+DSS+I3C vs. Zn100+DSS+I3C	-0.8667	-1.667 to -0.06636	Yes	*	0.0228

## Sheet: Excel Table S3 (Figures 1E)
Excel Table S3. Raw data,Mean value and p-values for Figures 1E.
1.Raw data
Zn5+DSS+ddH2O	Zn5+DSS+I3C	Zn35+DSS+ddH2O	Zn35+DSS+I3C	Zn100+DSS+ddH2O	Zn100+DSS+I3C
6	6	6	3	4.5	3
6	6	6	3	3	1.5
6	6	4.5	1.5	3	1.5
6	6	4.5	1.5	3	1.5
6	4.5	3	1.5	3	1.5
4.5	4.5	3	1.5	3	1.5
2.Mean value and SEM value of each group
	Zn5+DSS+ddH2O	Zn5+DSS+I3C	Zn35+DSS+ddH2O	Zn35+DSS+I3C	Zn100+DSS+ddH2O	Zn100+DSS+I3C
Number of values	6	6	6	6	6	6
Minimum	4.5	4.5	3	1.5	3	1.5
Maximum	6	6	6	3	4.5	3
Range	1.5	1.5	3	1.5	1.5	1.5
Mean	5.75	5.5	4.5	2	3.25	1.75
Std. Deviation	0.6124	0.7746	1.342	0.7746	0.6124	0.6124
Std. Error of Mean	0.25	0.3162	0.5477	0.3162	0.25	0.25
3.Tukey's multiple comparisons test of each group
	Mean Diff.	95.00% CI of diff.	Significant?	Summary	Adjusted P Value
Zn5+DSS+ddH2O vs. Zn5+DSS+I3C	0.25	-1.206 to 1.706	No	ns	0.9948
Zn5+DSS+ddH2O vs. Zn35+DSS+ddH2O	1.25	-0.2061 to 2.706	No	ns	0.1256
Zn5+DSS+ddH2O vs. Zn35+DSS+I3C	3.75	2.294 to 5.206	Yes	****	<0.0001
Zn5+DSS+ddH2O vs. Zn100+DSS+ddH2O	2.5	1.044 to 3.956	Yes	***	0.0002
Zn5+DSS+ddH2O vs. Zn100+DSS+I3C	4	2.544 to 5.456	Yes	****	<0.0001
Zn5+DSS+I3C vs. Zn35+DSS+ddH2O	1	-0.4561 to 2.456	No	ns	0.3198
Zn5+DSS+I3C vs. Zn35+DSS+I3C	3.5	2.044 to 4.956	Yes	****	<0.0001
Zn5+DSS+I3C vs. Zn100+DSS+ddH2O	2.25	0.7939 to 3.706	Yes	***	0.0007
Zn5+DSS+I3C vs. Zn100+DSS+I3C	3.75	2.294 to 5.206	Yes	****	<0.0001
Zn35+DSS+ddH2O vs. Zn35+DSS+I3C	2.5	1.044 to 3.956	Yes	***	0.0002
Zn35+DSS+ddH2O vs. Zn100+DSS+ddH2O	1.25	-0.2061 to 2.706	No	ns	0.1256
Zn35+DSS+ddH2O vs. Zn100+DSS+I3C	2.75	1.294 to 4.206	Yes	****	<0.0001
Zn35+DSS+I3C vs. Zn100+DSS+ddH2O	-1.25	-2.706 to 0.2061	No	ns	0.1256
Zn35+DSS+I3C vs. Zn100+DSS+I3C	0.25	-1.206 to 1.706	No	ns	0.9948
Zn100+DSS+ddH2O vs. Zn100+DSS+I3C	1.5	0.04395 to 2.956	Yes	*	0.0405

## Sheet: Excel Table S4 (Figures 1F)
Excel Table S4. Raw data,Mean value and p-values for Figures 1F(Left figure,Muc2).
1.Raw data
Zn5+DSS+ddH2O	Zn5+DSS+I3C	Zn35+DSS+ddH2O	Zn35+DSS+I3C	Zn100+DSS+ddH2O	Zn100+DSS+I3C
0	0	1	1	1	2
1	1	1	2	2	2
1	1	1	2	1	2
1	1	0	2	2	2
0	1	0	2	1	3
0	0	1	2	1	3
2.Mean value and SEM value of each group
	Zn5+DSS+ddH2O	Zn5+DSS+I3C	Zn35+DSS+ddH2O	Zn35+DSS+I3C	Zn100+DSS+ddH2O	Zn100+DSS+I3C
Number of values	6	6	6	6	6	6
Minimum	0	0	0	1	1	2
Maximum	1	1	1	2	2	3
Range	1	1	1	1	1	1
Mean	0.5	0.6667	0.6667	1.833	1.333	2.333
Std. Deviation	0.5477	0.5164	0.5164	0.4082	0.5164	0.5164
Std. Error of Mean	0.2236	0.2108	0.2108	0.1667	0.2108	0.2108
3.Tukey's multiple comparisons test of each group
Tukey's multiple comparisons test	Mean Diff.	95.00% CI of diff.	Significant?	Summary	Adjusted P Value
Zn5+DSS+ddH2O vs. Zn5+DSS+I3C	-0.1667	-1.054 to 0.7211	No	ns	0.9922
Zn5+DSS+ddH2O vs. Zn35+DSS+ddH2O	-0.1667	-1.054 to 0.7211	No	ns	0.9922
Zn5+DSS+ddH2O vs. Zn35+DSS+I3C	-1.333	-2.221 to -0.4456	Yes	**	0.001
Zn5+DSS+ddH2O vs. Zn100+DSS+ddH2O	-0.8333	-1.721 to 0.05440	No	ns	0.0756
Zn5+DSS+ddH2O vs. Zn100+DSS+I3C	-1.833	-2.721 to -0.9456	Yes	****	<0.0001
Zn5+DSS+I3C vs. Zn35+DSS+ddH2O	0	-0.8877 to 0.8877	No	ns	>0.9999
Zn5+DSS+I3C vs. Zn35+DSS+I3C	-1.167	-2.054 to -0.2789	Yes	**	0.0047
Zn5+DSS+I3C vs. Zn100+DSS+ddH2O	-0.6667	-1.554 to 0.2211	No	ns	0.2318
Zn5+DSS+I3C vs. Zn100+DSS+I3C	-1.667	-2.554 to -0.7789	Yes	****	<0.0001
Zn35+DSS+ddH2O vs. Zn35+DSS+I3C	-1.167	-2.054 to -0.2789	Yes	**	0.0047
Zn35+DSS+ddH2O vs. Zn100+DSS+ddH2O	-0.6667	-1.554 to 0.2211	No	ns	0.2318
Zn35+DSS+ddH2O vs. Zn100+DSS+I3C	-1.667	-2.554 to -0.7789	Yes	****	<0.0001
Zn35+DSS+I3C vs. Zn100+DSS+ddH2O	0.5	-0.3877 to 1.388	No	ns	0.5342
Zn35+DSS+I3C vs. Zn100+DSS+I3C	-0.5	-1.388 to 0.3877	No	ns	0.5342
Zn100+DSS+ddH2O vs. Zn100+DSS+I3C	-1	-1.888 to -0.1123	Yes	*	0.0202

## Sheet: Excel Table S5 (Figures 1F)
Excel Table S5. Raw data,Mean value and p-values for Figures 1F(Right figure,Occludin).
1.Raw data
Zn5+DSS+ddH2O	Zn5+DSS+I3C	Zn35+DSS+ddH2O	Zn35+DSS+I3C	Zn100+DSS+ddH2O	Zn100+DSS+I3C
0	1	0	1	1	2
1	1	0	1	1	2
0	1	0	2	1	2
0	0	0	2	1	2
1	1	1	2	0	1
0	0	0	1	0	1
2.Mean value and SEM value of each group
	Zn5+DSS+ddH2O	Zn5+DSS+I3C	Zn35+DSS+ddH2O	Zn35+DSS+I3C	Zn100+DSS+ddH2O	Zn100+DSS+I3C
Number of values	6	6	6	6	6	6
Minimum	0	0	0	1	0	1
Maximum	1	1	1	2	1	2
Range	1	1	1	1	1	1
Mean	0.3333	0.6667	0.1667	1.5	0.6667	1.667
Std. Deviation	0.5164	0.5164	0.4082	0.5477	0.5164	0.5164
Std. Error of Mean	0.2108	0.2108	0.1667	0.2236	0.2108	0.2108
3.Tukey's multiple comparisons test of each group
	Mean Diff.	95.00% CI of diff.	Significant?	Summary	Adjusted P Value
Zn5+DSS+ddH2O vs. Zn5+DSS+I3C	-0.3333	-1.221 to 0.5544	No	ns	0.8598
Zn5+DSS+ddH2O vs. Zn35+DSS+ddH2O	0.1667	-0.7211 to 1.054	No	ns	0.9922
Zn5+DSS+ddH2O vs. Zn35+DSS+I3C	-1.167	-2.054 to -0.2789	Yes	**	0.0047
Zn5+DSS+ddH2O vs. Zn100+DSS+ddH2O	-0.3333	-1.221 to 0.5544	No	ns	0.8598
Zn5+DSS+ddH2O vs. Zn100+DSS+I3C	-1.333	-2.221 to -0.4456	Yes	**	0.001
Zn5+DSS+I3C vs. Zn35+DSS+ddH2O	0.5	-0.3877 to 1.388	No	ns	0.5342
Zn5+DSS+I3C vs. Zn35+DSS+I3C	-0.8333	-1.721 to 0.05440	No	ns	0.0756
Zn5+DSS+I3C vs. Zn100+DSS+ddH2O	0	-0.8877 to 0.8877	No	ns	>0.9999
Zn5+DSS+I3C vs. Zn100+DSS+I3C	-1	-1.888 to -0.1123	Yes	*	0.0202
Zn35+DSS+ddH2O vs. Zn35+DSS+I3C	-1.333	-2.221 to -0.4456	Yes	**	0.001
Zn35+DSS+ddH2O vs. Zn100+DSS+ddH2O	-0.5	-1.388 to 0.3877	No	ns	0.5342
Zn35+DSS+ddH2O vs. Zn100+DSS+I3C	-1.5	-2.388 to -0.6123	Yes	***	0.0002
Zn35+DSS+I3C vs. Zn100+DSS+ddH2O	0.8333	-0.05440 to 1.721	No	ns	0.0756
Zn35+DSS+I3C vs. Zn100+DSS+I3C	-0.1667	-1.054 to 0.7211	No	ns	0.9922
Zn100+DSS+ddH2O vs. Zn100+DSS+I3C	-1	-1.888 to -0.1123	Yes	*	0.0202

## Sheet: Excel Table S69 (Figures S1A)
Excel Table S69. Raw data,Mean value and p-values for Figures S1A.
1.Raw data
DAYs	WT Female + DSS								WT male+DSS
0	1.03808	0.959097	1.06629	0.93653					0.965446	0.940691	0.96132	1.07272
1	1.03244	0.99859	0.964739	0.897038					0.948943	0.932439	0.96132	1.06447
2	0.976023	1.00987	0.970381	0.930889					0.953069	0.936565	0.953069	1.08097
3	0.987306	0.976023	0.970381	0.93653					0.944817	0.928314	0.953069	1.05209
4	0.981664	0.987306	0.976023	0.942172					0.944817	0.932439	0.944817	0.96132
5	0.947814	0.925247	0.947814	0.913963					0.924188	0.91181	0.932439	0.858174
6	0.90268	0.880113	0.925247	0.801128					0.903559	0.833419	0.887055	0.771532
7	0.818054	0.80677	0.874471	0.699577					0.825168	0.755028	0.821042	0.71377
8	0.722144	0.71086	0.77292	0.648801					0.796287	0.693141	0.76328	0.697267
9	0.631876	0.648801	0.71086	0.648801					0.722022	0.647757	0.680763	0.697267
2.Mean value and SEM value of each group
DAYs	WT Female + DSS			WT male+DSS
0	1	0.0310189	4	0.985044	0.029722	4
1	0.973202	0.0289054	4	0.976792	0.0298173	4
2	0.971791	0.0161842	4	0.980918	0.0335766	4
3	0.96756	0.0109252	4	0.969572	0.0279828	4
4	0.971791	0.0101382	4	0.945848	0.00592528	4
5	0.933709	0.00846262	4	0.906653	0.0167062	4
6	0.877292	0.0270078	4	0.848891	0.0298173	4
7	0.799718	0.0365173	4	0.778752	0.0269696	4
8	0.713681	0.0254921	4	0.737494	0.0253426	4
9	0.660085	0.017389	4	0.686952	0.0155747	4
3.Two-way ANOVA of each group
ANOVA table	SS	DF	MS	F (DFn, DFd)	P value
Interaction	0.007989	9	0.0008877	F (9, 60) = 0.3740	P=0.9431
Row Factor	0.9717	9	0.108	F (9, 60) = 45.49	P<0.0001
Column Factor	0.000539	1	0.000539	F (1, 60) = 0.2271	P=0.6354
Residual	0.1424	60	0.002373

## Sheet: Excel Table S70 (Figures S1B)
Excel Table S70. Raw data,Mean value and p-values for Figures 1F(Right figure,Occludin).
1.Raw data
Female	Male
5.3	5.5
5.3	5.3
5.4	5.3
6.2	6.6
2.Mean value and SEM value of each group
	Female	Male
Number of values	4	4
Minimum	5.3	5.3
Maximum	6.2	6.6
Range	0.9	1.3
Mean	5.55	5.675
Std. Deviation	0.4359	0.6238
Std. Error of Mean	0.2179	0.3119
3.Unpaired t test of each group
Unpaired t test
P value	0.7537
P value summary	ns
Significantly different (P < 0.05)?	No
One- or two-tailed P value?	Two-tailed
t, df	t=0.3285, df=6

## Sheet: Excel Table S6 (Figures S1C)
Excel Table S6. Raw data,Mean value and p-values for Figures S1C.
1.Raw data
Days								Zn5+DSS+ddH2O						Days			Zn5+DSS+I3C
0	1	1	1	1	1	1	1	1	1	1	1	1		0	1	1	1	1	1	1	1		Days	Zn35+DSS+ddH2O													Days				Zn35+DSS+I3C				Days	Zn100+DSS+ddH2O
1	1.056	1	1.04918	1.1028	1.08696	1.03968	1.09565	0.991525	0.982906	1.02542	1.01754	1		1	1.02564	1.03252	1.05825	1.05932	1.06087	1.075	1.15		0	1	1	1	1	1	1	1	1	1	1	1		0	1	1	1	1	1	1		0	1	1	1	1	1
2	1.104	1.14	1.09016	1.17757	1.18478	1.03968	1.16522	1.05085	1.09402	1.08475	1.11404	1.1		2	1.10256	1.06504	1.06796	1.09322	1.07826	1.25	1.22		1	1.03361	0.990099	1.07759	1.05691	1.09174	0.992248	0.96	0.97541	1.02344	0.990909	0.976562		1	1.09735	1.05882	1.10092	1.09259	1.0708	1.056		1	1.07018	1.08696	1.09434	1.06838	1.1236
3	1.168	1.18	1.11475	1.21495	1.22826	1.06349	1.23478	1.10169	1.11966	1.13559	1.10526	1.16		3	1.17094	1.10569	1.12621	1.15254	1.11304	1.25	1.28		2	1.09244	0.990099	1.11207	1.10569	1.14679	1.04651	1.008	1.02459	1.07812	1.03636	1.04688		2	1.15044	1.11765	1.13761	1.16667	1.13274	1.128		2	1.11404	1.16304	1.11321	1.1453	1.20225
4	1.2	1.18	1.13934	1.25234	1.29348	1.14286	1.24348	1.11864	1.16239	1.17797	1.14912	1.21		4	1.25641	1.13821	1.18447	1.16102	1.11304	1.3875	1.37		3	1.12605	1.0396	1.15517	1.13821	1.18349	1.08527	1.08	1.06557	1.07031	1.08182	1.07812		3	1.22124	1.16807	1.17431	1.2037	1.19469	1.192		3	1.16667	1.25	1.16038	1.20513	1.26966
5	1.224	1.18	1.12295	1.30841	1.36957	1.15873	1.29565	1.16102	1.23077	1.26271	1.17544	1.26		5	1.23077	1.1626	1.24272	1.19492	1.15652	1.4125	1.37		4	1.13445	0.990099	1.2069	1.1626	1.21101	1.10078	1.12	1.09016	1.10938	1.14545	1.10938		4	1.24779	1.19328	1.22018	1.26852	1.21239	1.2		4	1.23684	1.36957	1.22642	1.22222	1.35955
6	1.208	1.25	1.13115	1.30841	1.42391	1.16667	1.28696	1.17797	1.26496	1.25424	1.21053	1.32		6	1.28205	1.19512	1.26214	1.20339	1.17391	1.425	1.44		5	1.14286	1.0396	1.23276	1.19512	1.2844	1.14729	1.136	1.12295	1.15625	1.20909	1.15625		5	1.27434	1.2521	1.27523	1.25	1.21239	1.232		5	1.25439	1.40217	1.29245	1.24786	1.40449
7	1.184	1.25	1.08197	1.29907	1.45652	1.15079	1.24348	1.13559	1.22222	1.26271	1.20175	1.3		7	1.26496	1.17073	1.26214	1.20339	1.16522	1.4875	1.46		6	1.15126	1.0495	1.27586	1.20325	1.30275	1.14729	1.176	1.11475	1.16406	1.2	1.17188		6	1.30088	1.27731	1.29358	1.31481	1.28319	1.264		6	1.28947	1.44565	1.33019	1.2735	1.41573
8	1.168	1.25	1.05738	1.28972	1.42391	1.14286	1.1913	1.09322	1.17949	1.25424	1.12281	1.22		8	1.25641	1.15447	1.24272	1.18644	1.14783	1.475	1.4		7	1.15966	1.05941	1.28448	1.1626	1.30275	1.15504	1.144	1.11475	1.17188	1.21818	1.1875		7	1.30088	1.31933	1.31193	1.33333	1.30973	1.248		7	1.26316	1.42391	1.33962	1.25641	1.39326
9	1.12	1.13	0.918033	1.20561	1.34783	1.03968	1.10435	1.07627	1.13675	1.13559	1.07018	1.14		9	1.21368	1.07317	1.13592	1.11017	1.06957	1.425	1.22		8	1.15966	1.07921	1.27586	1.13821	1.33028	1.13178	1.12	1.10656	1.16406	1.20909	1.17969		8	1.32743	1.29412	1.38532	1.32407	1.30973	1.24		8	1.24561	1.43478	1.29245	1.21368	1.42697
10	0.96	1	0.819672	1.08411	1.17391	0.880952	0.947826	1.0339	1.11966	1.01695	0.982456	1.06		10	1.11111	0.886179	0.980583	0.974576	0.869565	1.25	1		9	1.17647	1.0099	1.25862	1.01626	1.3211	1.11628	1.056	1.08197	1.11719	1.17273	1.16406		9	1.31858	1.23529	1.34862	1.27778	1.23009	1.184		9	1.11404	1.42391	1.22642	1.12821	1.44944
11	0.896	0.89	0.737705	1.00935	1.08696	0.793651	0.869565	0.991525	1.01709	0.898305	0.877193	0.92		11	1.00855	0.813008	0.902913	0.915254	0.8	1.1875	0.94		10	1.15126	0.891089	1.17241	0.886179	1.26606	1.07752	0.992	1.0082	1.07031	1.14545	1.125		10	1.30973	1.18487	1.29358	1.23148	1.15044	1.128		10	0.964912	1.29348	1.16038	1.01709	1.39326
																							11	1.15126	0.821782	1.12931	0.813008	1.24771	1.03876	0.96	0.934426	1.02344	1.19091	1.09375		11	1.30088	1.12605	1.25688	1.19444	1.07965	1.112		11	0.96	1.19565	1.06604	0.897436	1.26966
2.Mean value and SEM value of each group
	Zn5+DSS+ddH2O			Zn5+DSS+I3C			Zn35+DSS+ddH2O			Zn35+DSS+I3C			Zn100+DSS+ddH2O			Zn100+DSS+I3C			Zn5+ddH2O			Zn35+ddH2O			Zn100+ddH2O			Zn5+I3C			Zn35+I3C			Zn100+I3C
Days	Mean	SEM	N	Mean	SEM	N	Mean	SEM	N	Mean	SEM	N	Mean	SEM	N	Mean	SEM	N	Mean	SEM	N	Mean	SEM	N	Mean	SEM	N	Mean	SEM	N	Mean	SEM	N	Mean	SEM	N
0	1	0	12	1	0	7	1	0	11	1	0	6	1	0	12	1	0	6	1	0	12	1	0	12	1	0	12	1	0	6	1	0	6	1	0	6
1	1.03731	0.0120057	12	1.06594	0.0154439	7	1.01532	0.0134054	11	1.07941	0.00817321	6	1.04195	0.0135041	12	1.08397	0.00636991	6	1.01842	0.00806529	12	1.0089	0.00455212	12	1.03159	0.0112104	12	1.07127	0.015909	6	1.07216	0.0204345	6	1.02459	0.0094767	6
2	1.11209	0.0134664	12	1.12529	0.0289482	7	1.0625	0.0145851	11	1.13885	0.00710459	6	1.09851	0.0159385	12	1.14387	0.0154976	6	1.07932	0.0157048	12	1.07258	0.0080603	12	1.08898	0.0106613	12	1.11963	0.0164297	6	1.11346	0.0241028	6	1.11524	0.0179334	6
3	1.1522	0.0158081	12	1.1712	0.0258625	7	1.10033	0.0132431	11	1.19234	0.00792486	6	1.14937	0.0193452	12	1.1882	0.0266027	6	1.13903	0.0126583	12	1.13503	0.0113023	12	1.1493	0.0147143	12	1.17125	0.0249583	6	1.1695	0.0352278	6	1.18965	0.0124343	6
4	1.18914	0.0152013	12	1.23009	0.0419863	7	1.12547	0.0182248	11	1.22369	0.0118553	6	1.21018	0.024649	12	1.19029	0.0322782	6	1.17864	0.0162295	12	1.1827	0.0186876	12	1.20224	0.0176522	12	1.20271	0.0174454	6	1.23128	0.0271921	6	1.25644	0.0201428	6
5	1.2291	0.0210894	12	1.25286	0.0379796	7	1.16569	0.0193026	11	1.24934	0.00994846	6	1.23193	0.0286966	12	1.24794	0.0389368	6	1.21427	0.0175126	12	1.22819	0.0197215	12	1.24062	0.0217286	12	1.27739	0.0275669	6	1.22765	0.028052	6	1.24229	0.0244614	6
6	1.25023	0.0229865	12	1.28309	0.041176	7	1.17787	0.0210339	11	1.28896	0.00735764	6	1.25667	0.0306571	12	1.29434	0.0375737	6	1.26651	0.0234971	12	1.27158	0.0208028	12	1.29524	0.0265198	12	1.29959	0.0384591	6	1.28145	0.0340146	6	1.32117	0.0215736	6
7	1.23234	0.0278854	12	1.2877	0.0503724	7	1.17821	0.0210982	11	1.30387	0.0120232	6	1.26353	0.0281479	12	1.30064	0.0486275	6	1.33373	0.0252183	12	1.35337	0.0302353	12	1.36406	0.0300805	12	1.35896	0.0373407	6	1.33704	0.0306692	6	1.37121	0.0269457	6
8	1.19941	0.0284061	12	1.26612	0.0475605	7	1.17222	0.0225316	11	1.31345	0.0193704	6	1.25484	0.0317074	12	1.30481	0.0468357	6	1.33556	0.024066	12	1.37042	0.031159	12	1.37406	0.0309917	12	1.35547	0.0370824	6	1.34355	0.0294503	6	1.38804	0.0316517	6
9	1.11869	0.0291441	12	1.17821	0.0470977	7	1.13551	0.0291346	11	1.26573	0.0249577	6	1.21934	0.037199	12	1.29671	0.0519895	6	1.36382	0.0260348	12	1.39769	0.0364557	12	1.40995	0.035876	12	1.39854	0.0328707	6	1.36106	0.0293867	6	1.40969	0.0363367	6
10	1.00662	0.0285335	12	1.01029	0.050023	7	1.07141	0.0356735	11	1.21635	0.03058	6	1.139	0.0387187	12	1.25049	0.0532826	6	1.37637	0.0268047	12	1.42538	0.0417319	12	1.43503	0.0408459	12	1.41251	0.0446969	6	1.38588	0.0337148	6	1.43766	0.0368659	6
11	0.915612	0.028296	12	0.938175	0.0496767	7	1.03676	0.0432761	11	1.17832	0.0357402	6	1.08279	0.0349167	12	1.25331	0.0570366	6	1.40717	0.037693	12	1.44365	0.0468147	12	1.47637	0.0496682	12	1.46491	0.0442784	6	1.48068	0.0248814	6	1.50771	0.0336485	6
3.Tukey's multiple comparisons test of each group
	Mean Diff.	95.00% CI of diff.	Significant?	Summary	Adjusted P Value
Zn5+DSS+ddH2O vs. Zn5+DSS+I3C	-0.02256	-0.1531 to 0.1079	No	ns	>0.9999
Zn5+DSS+ddH2O vs. Zn35+DSS+ddH2O	-0.1211	-0.2357 to -0.006610	Yes	*	0.0274
Zn5+DSS+ddH2O vs. Zn35+DSS+I3C	-0.2627	-0.3999 to -0.1255	Yes	****	<0.0001
Zn5+DSS+ddH2O vs. Zn100+DSS+ddH2O	-0.1672	-0.2792 to -0.05516	Yes	****	<0.0001
Zn5+DSS+ddH2O vs. Zn100+DSS+I3C	-0.3377	-0.4749 to -0.2005	Yes	****	<0.0001
Zn5+DSS+ddH2O vs. Zn5+ddH2O	-0.4916	-0.6036 to -0.3795	Yes	****	<0.0001
Zn5+DSS+ddH2O vs. Zn35+ddH2O	-0.528	-0.6401 to -0.4160	Yes	****	<0.0001
Zn5+DSS+ddH2O vs. Zn100+ddH2O	-0.5608	-0.6728 to -0.4487	Yes	****	<0.0001
Zn5+DSS+ddH2O vs. Zn5+I3C	-0.5493	-0.6865 to -0.4121	Yes	****	<0.0001
Zn5+DSS+ddH2O vs. Zn35+I3C	-0.5651	-0.7023 to -0.4279	Yes	****	<0.0001
Zn5+DSS+ddH2O vs. Zn100+I3C	-0.5921	-0.7293 to -0.4549	Yes	****	<0.0001
Zn5+DSS+I3C vs. Zn35+DSS+ddH2O	-0.09858	-0.2313 to 0.03408	No	ns	0.3841
Zn5+DSS+I3C vs. Zn35+DSS+I3C	-0.2401	-0.3928 to -0.08749	Yes	****	<0.0001
Zn5+DSS+I3C vs. Zn100+DSS+ddH2O	-0.1446	-0.2751 to -0.01412	Yes	*	0.0156
Zn5+DSS+I3C vs. Zn100+DSS+I3C	-0.3151	-0.4678 to -0.1625	Yes	****	<0.0001
Zn5+DSS+I3C vs. Zn5+ddH2O	-0.469	-0.5995 to -0.3385	Yes	****	<0.0001
Zn5+DSS+I3C vs. Zn35+ddH2O	-0.5055	-0.6360 to -0.3750	Yes	****	<0.0001
Zn5+DSS+I3C vs. Zn100+ddH2O	-0.5382	-0.6687 to -0.4077	Yes	****	<0.0001
Zn5+DSS+I3C vs. Zn5+I3C	-0.5267	-0.6794 to -0.3741	Yes	****	<0.0001
Zn5+DSS+I3C vs. Zn35+I3C	-0.5425	-0.6952 to -0.3898	Yes	****	<0.0001
Zn5+DSS+I3C vs. Zn100+I3C	-0.5695	-0.7222 to -0.4169	Yes	****	<0.0001
Zn35+DSS+ddH2O vs. Zn35+DSS+I3C	-0.1416	-0.2808 to -0.002300	Yes	*	0.0423
Zn35+DSS+ddH2O vs. Zn100+DSS+ddH2O	-0.04603	-0.1606 to 0.06851	No	ns	0.9771
Zn35+DSS+ddH2O vs. Zn100+DSS+I3C	-0.2166	-0.3558 to -0.07730	Yes	****	<0.0001
Zn35+DSS+ddH2O vs. Zn5+ddH2O	-0.3704	-0.4849 to -0.2559	Yes	****	<0.0001
Zn35+DSS+ddH2O vs. Zn35+ddH2O	-0.4069	-0.5214 to -0.2923	Yes	****	<0.0001
Zn35+DSS+ddH2O vs. Zn100+ddH2O	-0.4396	-0.5541 to -0.3251	Yes	****	<0.0001
Zn35+DSS+ddH2O vs. Zn5+I3C	-0.4281	-0.5674 to -0.2889	Yes	****	<0.0001
Zn35+DSS+ddH2O vs. Zn35+I3C	-0.4439	-0.5832 to -0.3047	Yes	****	<0.0001
Zn35+DSS+ddH2O vs. Zn100+I3C	-0.4709	-0.6102 to -0.3317	Yes	****	<0.0001
Zn35+DSS+I3C vs. Zn100+DSS+ddH2O	0.09553	-0.04167 to 0.2327	No	ns	0.4914
Zn35+DSS+I3C vs. Zn100+DSS+I3C	-0.075	-0.2334 to 0.08342	No	ns	0.926
Zn35+DSS+I3C vs. Zn5+ddH2O	-0.2289	-0.3660 to -0.09166	Yes	****	<0.0001
Zn35+DSS+I3C vs. Zn35+ddH2O	-0.2653	-0.4025 to -0.1281	Yes	****	<0.0001
Zn35+DSS+I3C vs. Zn100+ddH2O	-0.2981	-0.4352 to -0.1609	Yes	****	<0.0001
Zn35+DSS+I3C vs. Zn5+I3C	-0.2866	-0.4450 to -0.1282	Yes	****	<0.0001
Zn35+DSS+I3C vs. Zn35+I3C	-0.3024	-0.4608 to -0.1439	Yes	****	<0.0001
Zn35+DSS+I3C vs. Zn100+I3C	-0.3294	-0.4878 to -0.1710	Yes	****	<0.0001
Zn100+DSS+ddH2O vs. Zn100+DSS+I3C	-0.1705	-0.3077 to -0.03333	Yes	**	0.0029
Zn100+DSS+ddH2O vs. Zn5+ddH2O	-0.3244	-0.4364 to -0.2124	Yes	****	<0.0001
Zn100+DSS+ddH2O vs. Zn35+ddH2O	-0.3609	-0.4729 to -0.2488	Yes	****	<0.0001
Zn100+DSS+ddH2O vs. Zn100+ddH2O	-0.3936	-0.5056 to -0.2816	Yes	****	<0.0001
Zn100+DSS+ddH2O vs. Zn5+I3C	-0.3821	-0.5193 to -0.2449	Yes	****	<0.0001
Zn100+DSS+ddH2O vs. Zn35+I3C	-0.3979	-0.5351 to -0.2607	Yes	****	<0.0001
Zn100+DSS+ddH2O vs. Zn100+I3C	-0.4249	-0.5621 to -0.2877	Yes	****	<0.0001
Zn100+DSS+I3C vs. Zn5+ddH2O	-0.1539	-0.2911 to -0.01666	Yes	*	0.0133
Zn100+DSS+I3C vs. Zn35+ddH2O	-0.1903	-0.3275 to -0.05314	Yes	***	0.0004
Zn100+DSS+I3C vs. Zn100+ddH2O	-0.2231	-0.3602 to -0.08586	Yes	****	<0.0001
Zn100+DSS+I3C vs. Zn5+I3C	-0.2116	-0.3700 to -0.05317	Yes	***	0.0008
Zn100+DSS+I3C vs. Zn35+I3C	-0.2274	-0.3858 to -0.06895	Yes	***	0.0002
Zn100+DSS+I3C vs. Zn100+I3C	-0.2544	-0.4128 to -0.09597	Yes	****	<0.0001
Zn5+ddH2O vs. Zn35+ddH2O	-0.03648	-0.1485 to 0.07554	No	ns	0.9959
Zn5+ddH2O vs. Zn100+ddH2O	-0.0692	-0.1812 to 0.04282	No	ns	0.6777
Zn5+ddH2O vs. Zn5+I3C	-0.05774	-0.1949 to 0.07946	No	ns	0.9676
Zn5+ddH2O vs. Zn35+I3C	-0.07351	-0.2107 to 0.06368	No	ns	0.842
Zn5+ddH2O vs. Zn100+I3C	-0.1005	-0.2377 to 0.03666	No	ns	0.4069
Zn35+ddH2O vs. Zn100+ddH2O	-0.03272	-0.1447 to 0.07930	No	ns	0.9985
Zn35+ddH2O vs. Zn5+I3C	-0.02126	-0.1585 to 0.1159	No	ns	>0.9999
Zn35+ddH2O vs. Zn35+I3C	-0.03703	-0.1742 to 0.1002	No	ns	0.9993
Zn35+ddH2O vs. Zn100+I3C	-0.06406	-0.2013 to 0.07314	No	ns	0.9325
Zn100+ddH2O vs. Zn5+I3C	0.01146	-0.1257 to 0.1487	No	ns	>0.9999
Zn100+ddH2O vs. Zn35+I3C	-0.004313	-0.1415 to 0.1329	No	ns	>0.9999
Zn100+ddH2O vs. Zn100+I3C	-0.03134	-0.1685 to 0.1059	No	ns	0.9999
Zn5+I3C vs. Zn35+I3C	-0.01577	-0.1742 to 0.1426	No	ns	>0.9999
Zn5+I3C vs. Zn100+I3C	-0.0428	-0.2012 to 0.1156	No	ns	0.9993
Zn35+I3C vs. Zn100+I3C	-0.02703	-0.1854 to 0.1314	No	ns	>0.9999
[truncated: 74 more columns]

## Sheet: Excel Table S7 (Figures S1E)
Excel Table S7. Raw data,Mean value and p-values for Figures S1E.
1.Raw data
Zn5+DSS+ddH2O	Zn5+DSS+I3C	Zn35+DSS+ddH2O	Zn35+DSS+I3C	Zn100+DSS+ddH2O	Zn100+DSS+I3C
0	1	0	1	1	2
1	1	0	1	1	2
0	1	0	2	1	2
0	0	0	2	1	2
1	1	1	2	0	1
0	0	0	1	0	1
2.Mean value and SEM value of each group
	Zn5+DSS+ddH2O	Zn5+DSS+I3C	Zn35+DSS+ddH2O	Zn35+DSS+I3C	Zn100+DSS+ddH2O	Zn100+DSS+I3C
Number of values	6	6	6	6	6	6
Minimum	3	3	3	1	2	1
Maximum	4	4	4	2	3	2
Range	1	1	1	1	1	1
Mean	3.667	3.667	3.5	1.333	2.333	1.167
Std. Deviation	0.5164	0.5164	0.5477	0.5164	0.5164	0.4082
Std. Error of Mean	0.2108	0.2108	0.2236	0.2108	0.2108	0.1667
3.Tukey's multiple comparisons test of each group
Tukey's multiple comparisons test	Mean Diff.	95.00% CI of diff.	Significant?	Summary	Adjusted P Value
Zn5+DSS+ddH2O vs. Zn5+DSS+I3C	0	-0.8877 to 0.8877	No	ns	>0.9999
Zn5+DSS+ddH2O vs. Zn35+DSS+ddH2O	0.1667	-0.7211 to 1.054	No	ns	0.9922
Zn5+DSS+ddH2O vs. Zn35+DSS+I3C	2.333	1.446 to 3.221	Yes	****	<0.0001
Zn5+DSS+ddH2O vs. Zn100+DSS+ddH2O	1.333	0.4456 to 2.221	Yes	**	0.001
Zn5+DSS+ddH2O vs. Zn100+DSS+I3C	2.5	1.612 to 3.388	Yes	****	<0.0001
Zn5+DSS+I3C vs. Zn35+DSS+ddH2O	0.1667	-0.7211 to 1.054	No	ns	0.9922
Zn5+DSS+I3C vs. Zn35+DSS+I3C	2.333	1.446 to 3.221	Yes	****	<0.0001
Zn5+DSS+I3C vs. Zn100+DSS+ddH2O	1.333	0.4456 to 2.221	Yes	**	0.001
Zn5+DSS+I3C vs. Zn100+DSS+I3C	2.5	1.612 to 3.388	Yes	****	<0.0001
Zn35+DSS+ddH2O vs. Zn35+DSS+I3C	2.167	1.279 to 3.054	Yes	****	<0.0001
Zn35+DSS+ddH2O vs. Zn100+DSS+ddH2O	1.167	0.2789 to 2.054	Yes	**	0.0047
Zn35+DSS+ddH2O vs. Zn100+DSS+I3C	2.333	1.446 to 3.221	Yes	****	<0.0001
Zn35+DSS+I3C vs. Zn100+DSS+ddH2O	-1	-1.888 to -0.1123	Yes	*	0.0202
Zn35+DSS+I3C vs. Zn100+DSS+I3C	0.1667	-0.7211 to 1.054	No	ns	0.9922
Zn100+DSS+ddH2O vs. Zn100+DSS+I3C	1.167	0.2789 to 2.054	Yes	**	0.0047

## Sheet: Excel Table S8 (Figures S1F)
Excel Table S8. Raw data,Mean value and p-values for Figures S1F (Cox2).
1.Raw data
Zn5+DSS+ddH2O	Zn5+DSS+I3C	Zn35+DSS+ddH2O	Zn35+DSS+I3C	Zn100+DSS+ddH2O	Zn100+DSS+I3C
5.65503	3.43315	5.34823	0.236438	1.30997	2.7312
4.68983	2.63816	2.92627	0.153843	3.78301	0.907226
3.22553	5.77385	3.69442	0.528338	1.68125	0.858288
9.25052	4.4062	2.96712	0.789786	1.83978	0.146557
7.30829	6.18826	4.75373	1.50476	2.82751	0.169521
2.Mean value and SEM value of each group
	Zn5+DSS+ddH2O	Zn5+DSS+I3C	Zn35+DSS+ddH2O	Zn35+DSS+I3C	Zn100+DSS+ddH2O	Zn100+DSS+I3C
Number of values	5	5	5	5	5	5
Minimum	3.226	2.638	2.926	0.1538	1.31	0.1466
Maximum	9.251	6.188	5.348	1.505	3.783	2.731
Range	6.025	3.55	2.422	1.351	2.473	2.585
Mean	6.026	4.488	3.938	0.6426	2.288	0.9626
Std. Deviation	2.335	1.507	1.082	0.5436	1.006	1.053
Std. Error of Mean	1.044	0.674	0.4837	0.2431	0.4501	0.471
3.Tukey's multiple comparisons test of each group
Tukey's multiple comparisons test	Mean Diff.	95.00% CI of diff.	Significant?	Summary	Adjusted P Value
Zn5+DSS+ddH2O vs. Zn5+DSS+I3C	1.538	-1.147 to 4.223	No	ns	0.5016
Zn5+DSS+ddH2O vs. Zn35+DSS+ddH2O	2.088	-0.5970 to 4.773	No	ns	0.1944
Zn5+DSS+ddH2O vs. Zn35+DSS+I3C	5.383	2.698 to 8.068	Yes	****	<0.0001
Zn5+DSS+ddH2O vs. Zn100+DSS+ddH2O	3.738	1.053 to 6.422	Yes	**	0.003
Zn5+DSS+ddH2O vs. Zn100+DSS+I3C	5.063	2.378 to 7.748	Yes	****	<0.0001
Zn5+DSS+I3C vs. Zn35+DSS+ddH2O	0.55	-2.135 to 3.235	No	ns	0.9873
Zn5+DSS+I3C vs. Zn35+DSS+I3C	3.845	1.160 to 6.530	Yes	**	0.0022
Zn5+DSS+I3C vs. Zn100+DSS+ddH2O	2.2	-0.4853 to 4.885	No	ns	0.154
Zn5+DSS+I3C vs. Zn100+DSS+I3C	3.525	0.8405 to 6.210	Yes	**	0.0054
Zn35+DSS+ddH2O vs. Zn35+DSS+I3C	3.295	0.6104 to 5.980	Yes	*	0.0101
Zn35+DSS+ddH2O vs. Zn100+DSS+ddH2O	1.65	-1.035 to 4.335	No	ns	0.4263
Zn35+DSS+ddH2O vs. Zn100+DSS+I3C	2.975	0.2905 to 5.660	Yes	*	0.0238
Zn35+DSS+I3C vs. Zn100+DSS+ddH2O	-1.646	-4.331 to 1.039	No	ns	0.4289
Zn35+DSS+I3C vs. Zn100+DSS+I3C	-0.3199	-3.005 to 2.365	No	ns	0.999
Zn100+DSS+ddH2O vs. Zn100+DSS+I3C	1.326	-1.359 to 4.011	No	ns	0.6513

[truncated: 62 more sheets: Excel Table S9 (Figures S1F), Excel Table S10 (Figures S1F), Excel Table S11 (Figures S1F), Excel Table S12 (Figures S1F), Excel Table S13 (Figures 2B), Excel Table S14 (Figures 2C), Excel Table S15 (Figures 2E), Excel Table S16 (Figures 2F), Excel Table S17 (Figures 2F), Excel Table S18 (Figures S3A), Excel Table S19 (Figures S3C), Excel Table S20 (Figures S3E), Excel Table S21 (Figures S3E), Excel Table S22 (Figures S3E), Excel Table S23 (Figures S3E), Excel Table S24 (Figures S3E), Excel Table S25 (Figures S4A), Excel Table S26 (Figures S4A), Excel Table S27 (Figures S4C), Excel Table S28 (Figures S4D) …]
